# Supplementary material for: Factors underlying bird community assembly in anthropogenic habitats depend on the biome
Source: Sci Rep. 2022 Nov 17;12:19804. doi: 10.1038/s41598-022-24238-x (PMC9672092; doi:10.1038/s41598-022-24238-x)
Supplement: Supplementary file 2 — Supplementary Information 2. [file 41598_2022_24238_MOESM2_ESM.xlsx]

## Sheet: Forest
Table of species and abundance per habitat type in the Forest
Scientific names	Common names	Family	NH	TP	CP	CF	US
Rhea americana*	Greater Rhea	Rheidae	0	1	2	2	0
Crypturellus obsoletus	Brown Tinamou	Tinamidae	0	1	0	0	0
Crypturellus undulatus	Undulated Tinamou	Tinamidae	7	0	0	0	0
Crypturellus parvirostris	Small-billed Tinamou	Tinamidae	0	2	0	0	0
Crypturellus tataupa	Tataupa Tinamou	Tinamidae	4	1	0	0	0
Rhynchotus rufescens*	Red-winged Tinamou	Tinamidae	0	0	25	12	0
Nothura maculosa*	Spotted Nothura	Tinamidae	0	0	22	8	0
Dendrocygna viduata*	White-faced Whistling-Duck	Anatidae	0	0	1	0	0
Amazonetta brasiliensis*	Brazilian Teal	Anatidae	0	0	2	0	0
Columba livia*	Rock Pigeon	Columbidae	0	0	0	0	17
Patagioenas picazuro	Picazuro Pigeon	Columbidae	14	9	5	3	0
Patagioenas cayennensis	Pale-vented Pigeon	Columbidae	1	0	0	0	0
Leptotila verreauxi	White-tipped Dove	Columbidae	20	7	5	0	0
Leptotila rufaxilla	Gray-fronted Dove	Columbidae	5	1	0	0	0
Zenaida auriculata	Eared Dove	Columbidae	0	5	24	11	0
Columbina talpacoti	Ruddy Ground Dove	Columbidae	1	8	0	3	0
Columbina picui	Picui Ground Dove	Columbidae	0	2	0	0	4
Guira guira*	Guira Cuckoo	Cuculidae	0	10	8	31	2
Crotophaga ani	Smooth-billed Ani	Cuculidae	0	0	2	0	0
Piaya cayana	Squirrel Cuckoo	Cuculidae	6	1	0	0	0
Podager nacunda*	Nacunda Nighthawk	Caprimulgidae	0	0	2	0	0
Caprimulgus parvulus	Little Nightjar	Caprimulgidae	0	0	0	0	1
Chaetura meridionalis	Sick's Swift	Apodidae	0	0	0	0	9
Chlorostilbon lucidus	Glittering-bellied Emerald	Trochilidae	0	0	0	0	2
Hylocharis chrysura	Gilded Hummingbird	Trochilidae	0	8	0	0	0
Porzana albicollis*	Ash-throated Crake	Rallidae	0	0	5	0	0
Gallinula chloropus*	Common Gallinule	Rallidae	0	0	1	0	0
Vanellus chilensis*	Southern Lapwing	Charadriidae	0	10	56	18	12
Himantopus mexicanus*	Black-necked Stilt	Recurvirostridae	0	0	1	0	0
Bartramia longicauda*	Upland Sandpiper	Scolopacidae	0	0	2	5	0
Jacana jacana*	Wattled Jacana	Jacanidae	0	0	2	0	0
Bubulcus ibis*	Cattle Egret	Ardeidae	0	14	15	11	0
Syrigma sibilatrix*	Whistling Heron	Ardeidae	0	1	1	1	0
Coragyps atratus	Black Vulture	Cathartidae	0	0	16	0	1
Circus buffoni*	Long-winged Harrier	Accipitridae	0	0	2	6	0
Buteo magnirostris	Roadside Hawk	Accipitridae	1	6	0	0	0
Scientific names	Common names	Family	NH	TP	CP	CF	US
Geranoaetus melanoleucus	Black-chested Buzzard-Eagle	Accipitridae	0	1	0	0	0
Glaucidium brasilianum	Ferruginous Pygmy-Owl	Strigidae	1	2	0	0	0
Athene cunicularia*	Burrowing Owl	Strigidae	0	0	10	5	0
Trogon surrucura	Surucua Trogon	Trogonidae	6	5	0	0	0
Trogon rufus	Black-throated Trogon	Trogonidae	1	0	0	0	17
Baryphthengus ruficapillus	Rufous-capped Motmot	Momotidae	3	0	0	0	0
Megaceryle torquata*	Ringed Kingfisher	Alcedinidae	0	0	1	0	0
Nystalus chacuru	White-eared Puffbird	Bucconidae	0	4	1	0	0
Ramphastos dicolorus	Red-breasted Toucan	Ramphastidae	1	0	0	0	0
Selenidera maculirostris	Spot-billed Toucanet	Ramphastidae	1	0	0	0	0
Pteroglossus castanotis	Chestnut-eared Aracari	Ramphastidae	5	0	0	0	0
Melanerpes candidus	White Woodpecker	Picidae	0	0	0	0	1
Colaptes campestris*	Campo Flicker	Picidae	0	6	32	1	0
Caracara plancus	Southern Caracara	Falconidae	0	0	5	1	0
Milvago chimachima	Yellow-headed Caracara	Falconidae	0	0	1	0	0
Milvago chimango	Chimango Caracara	Falconidae	0	0	1	1	0
Falco sparverius	American Kestrel	Falconidae	0	0	2	1	0
Myiopsitta monachus*	Monk Parakeet	Psittacidae	0	0	2	0	0
Brotogeris chiriri	Yellow-chevroned Parakeet	Psittacidae	13	9	0	0	0
Amazona aestiva	Turquoise-fronted Parrot	Psittacidae	0	0	1	0	0
Pyrrhura frontalis	Maroon-bellied Parakeet	Psittacidae	9	0	0	0	0
Aratinga leucophthalma	White-eyed Parakeet	Psittacidae	5	4	1	0	0
Hypoedaleus guttatus	Spot-backed Antshrike	Thamnophilidae	4	0	0	0	0
Thamnophilus caerulescens	Variable Antshrike	Thamnophilidae	4	0	0	0	0
Dysithamnus mentalis	Plain Antvireo	Thamnophilidae	14	0	0	0	0
Herpsilochmus rufimarginatus	Rufous-winged Antwren	Thamnophilidae	10	0	0	0	0
Drymophila malura	Dusky-tailed Antbird	Thamnophilidae	1	0	0	0	0
Pyriglena leucoptera	White-shouldered Fire-eye	Thamnophilidae	2	0	0	0	0
Conopophaga lineata	Rufous Gnateater	Conopophagidae	1	0	0	0	0
Sittasomus griseicapillus	Olivaceous Woodcreeper	Furnariidae	1	1	0	0	0
Dendrocolaptes platyrostris	Planalto Woodcreeper	Furnariidae	2	0	0	0	0
Furnarius rufus*	Rufous Hornero	Furnariidae	0	12	11	7	35
Philydor lichtensteini	Ochre-breasted Foliage-gleaner	Furnariidae	2	0	0	0	0
Anumbius annumbi*	Firewood-gatherer	Furnariidae	0	0	2	1	0
Certhiaxis cinnamomeus	Yellow-chinned Spinetail	Furnariidae	0	0	4	0	0
Synallaxis cinerascens	Gray-bellied Spinetail	Furnariidae	2	0	0	0	0
Synallaxis ruficapilla	Rufous-capped Spinetail	Furnariidae	3	0	0	0	0
Myiopagis caniceps	Gray Elaenia	Tyrannidae	0	1	0	0	0
Elaenia flavogaster	Yellow-bellied Elaenia	Tyrannidae	0	0	3	0	0
Scientific names	Common names	Family	NH	TP	CP	CF	US
Elaenia spectabilis	Large Elaenia	Tyrannidae	0	0	2	0	0
Serpophaga subcristata	White-crested Tyrannulet	Tyrannidae	0	1	0	0	1
Capsiempis flaveola	Yellow Tyrannulet	Tyrannidae	1	0	0	0	0
Corythopis delalandi	Southern Antpipit	Tyrannidae	1	0	0	0	0
Leptopogon amaurocephalus	Sepia-capped Flycatcher	Tyrannidae	1	0	0	0	0
Culicivora caudacuta*	Sharp-tailed Tyrant	Tyrannidae	0	0	1	0	0
Myiornis auricularis	Eared Pygmy-Tyrant	Tyrannidae	2	0	0	0	0
Myiophobus fasciatus	Bran-colored Flycatcher	Tyrannidae	0	0	2	0	0
Lathrotriccus euleri	Euler's Flycatcher	Tyrannidae	2	0	0	0	0
Cnemotriccus fuscatus	Fuscous Flycatcher	Tyrannidae	3	0	0	0	0
Machetornis rixosa*	Cattle Tyrant	Tyrannidae	0	2	0	0	0
Pitangus sulphuratus	Great Kiskadee	Tyrannidae	3	50	16	1	31
Conopias trivirgatus	Three-striped Flycatcher	Tyrannidae	2	0	0	0	0
Myiodynastes maculatus	Streaked Flycatcher	Tyrannidae	1	34	0	0	0
Basileuterus leucoblepharus	White-browed Warbler	Parulidae	9	0	0	0	0
Megarynchus pitangua	Boat-billed Flycatcher	Tyrannidae	11	26	0	0	0
Empidonomus varius	Variegated Flycatcher	Tyrannidae	0	4	0	0	0
Tyrannus melancholicus	Tropical Kingbird	Tyrannidae	0	11	0	0	0
Tyrannus savana*	Fork-tailed Flycatcher	Tyrannidae	0	5	9	3	13
Sirystes sibilator	Sibilant Sirystes	Tyrannidae	1	0	0	0	0
Myiarchus ferox	Short-crested Flycatcher	Tyrannidae	0	0	1	0	0
Procnias nudicollis	Bare-throated Bellbird	Cotingidae	4	0	0	0	0
Chiroxiphia caudata	Swallow-tailed Manakin	Pipridae	1	0	0	0	0
Tityra inquisitor	Black-crowned Tityra	Tityridae	2	0	0	0	52
Schiffornis virescens	Greenish Schiffornis	Tityridae	3	0	0	0	0
Pachyramphus polychopterus	White-winged Becard	Tityridae	1	0	1	0	0
Cyclarhis gujanensis	Rufous-browed Peppershrike	Vireonidae	3	2	5	0	0
Hylophilus poicilotis	Rufous-crowned Greenlet	Vireonidae	2	0	0	0	0
Vireo olivaceus	Red-eyed Vireo	Vireonidae	1	3	0	10	4
Cyanocorax cyanomelas	Purplish Jay	Corvidae	0	4	0	0	0
Cyanocorax chrysops	Plush-crested Jay	Corvidae	6	4	0	0	0
Pygochelidon cyanoleuca	Blue-and-white Swallow	Hirundinidae	0	0	5	0	3
Progne tapera	Brown-chested Martin	Hirundinidae	0	0	3	3	1
Progne chalybea	Gray-breasted Martin	Hirundinidae	0	0	8	0	9
Tachycineta leucorrhoa	White-rumped Swallow	Hirundinidae	0	0	0	1	0
Troglodytes aedon	House Wren	Troglodytidae	8	49	6	1	0
Turdus leucomelas	Pale-breasted Thrush	Turdidae	13	49	0	0	0
Turdus rufiventris	Rufous-bellied Thrush	Turdidae	2	8	0	0	4
Turdus amaurochalinus	Creamy-bellied Thrush	Turdidae	0	0	4	0	0
Mimus saturninus*	Chalk-browed Mockingbird	Mimidae	0	0	1	0	2
Passer domesticus*	House Sparrow	Passeridae	0	0	0	0	320
Scientific names	Common names	Family	NH	TP	CP	CF	US
Anthus lutescens*	Yellowish Pipit	Motacillidae	0	0	16	53	0
Carduelis magellanica	Hooded Siskin	Fringillidae	0	4	0	0	3
Euphonia chlorotica	Purple-throated Euphonia	Fringillidae	1	0	0	0	3
Chlorophonia cyanea	Blue-naped Chlorophonia	Fringillidae	1	0	0	0	0
Ammodramus humeralis*	Grassland Sparrow	Passerellidae	0	0	31	27	0
Zonotrichia capensis	Rufous-collared Sparrow	Passerellidae	0	3	8	0	34
Cacicus chrysopterus	Golden-winged Cacique	Icteridae	0	1	0	0	0
Cacicus haemorrhous	Red-rumped Cacique	Icteridae	0	2	0	0	0
Icterus cayanensis	Variable Oriole	Icteridae	4	0	0	0	5
Gnorimopsar chopi	Chopi Blackbird	Icteridae	1	12	0	0	0
Pseudoleistes guirahuro*	Yellow-rumped Marshbird	Icteridae	0	0	8	0	0
Pseudoleistes virescens*	Brown-and-yellow Marshbird	Icteridae	0	0	14	0	0
Agelaioides badius	Grayish Baywing	Icteridae	0	0	0	0	1
Molothrus rufoaxillaris	Screaming Cowbird	Icteridae	0	2	1	0	17
Molothrus bonariensis	Shiny Cowbird	Icteridae	0	1	5	3	1
Sturnella superciliaris*	White-browed Meadowlark	Icteridae	0	0	52	13	0
Geothlypis aequinoctialis	Masked Yellowthroat	Parulidae	0	0	6	0	0
Parula pitiayumi	Tropical Parula	Parulidae	3	1	0	0	0
Basileuterus culicivorus	Golden-crowned Warbler	Parulidae	29	13	0	0	0
Hemithraupis guira	Guira Tanager	Thraupidae	0	2	0	0	0
Sicalis flaveola	Saffron Finch	Thraupidae	0	1	12	2	22
Sicalis luteola*	Grassland Yellow-Finch	Thraupidae	0	1	30	1	0
Volatinia jacarina*	Blue-black Grassquit	Thraupidae	0	2	1	0	0
Tachyphonus coronatus	Ruby-crowned Tanager	Thraupidae	1	0	0	0	0
Coryphospingus cucullatus	Red-crested Finch	Thraupidae	2	2	1	0	0
Sporophila caerulescens	Double-collared Seedeater	Thraupidae	0	0	0	0	1
Saltator coerulescens	Grayish Saltator	Thraupidae	0	0	1	0	0
Saltator aurantiirostris	Golden-billed Saltator	Thraupidae	0	2	0	0	0
Embernagra platensis*	Great Pampa-Finch	Thraupidae	0	0	9	0	0
Emberizoides herbicola*	Wedge-tailed Grass-Finch	Thraupidae	0	0	5	0	0
Emberizoides ypiranganus*	Lesser Grass-Finch	Thraupidae	0	0	3	0	0
Poospiza nigrorufa	Black-and-rufous Warbling Finch	Thraupidae	0	0	1	0	0
Coereba flaveola	Bananaquit	Thraupidae	1	0	0	0	0
Thraupis sayaca	Sayaca Tanager	Thraupidae	0	30	5	0	0

## Sheet: Grassland
Table of species and abundance per habitat type in the Grassland
Scientific name	Common name	Family	NH	CP	TP	US	CF
Rhea americana	Greater rhea	Rheidae	1	0	0	0	0
Rhynchotus rufescens	Red-winged tinamou	Tinamidae	18	0	6	0	1
Nothura maculosa	Spotted nothura	Tinamidae	2	5	0	0	14
Chauna torquata	Southern screamer	Anhimidae	0	2	0	0	0
Dendrocygna viduata	White-faced whistling-duck	Anatidae	1	6	0	0	0
Amazonetta brasiliensis	Brazilian teal	Anatidae	2	0	0	0	0
Anas sibilatrix	Chiloe wigeon	Anatidae	1	0	0	0	0
Anas flavirostris	Yellow-billed teal	Anatidae	0	3	0	0	0
Casmerodius albus	Great egret	Ardeidae	16	0	0	0	0
Syrigma sibilatrix	Whistling heron	Ardeidae	0	2	1	0	0
Egretta thula	Snowy egret	Ardeidae	0	6	0	0	0
Plegadis chihi	White-faced ibis	Threskiornithidae	0	55	0	0	2
Phimosus infuscatus	Bare-faced ibis	Threskiornithidae	0	6	0	0	0
Cathartes aura	Turkey vulture	Cathartidae	0	0	2	0	0
Rostrhamus sociabilis	Snail kite	Accipitrinae	0	1	0	0	0
Circus cinereus	Cinereous harrier	Accipitrinae	1	0	0	0	0
Circus buffoni	Long-winged harrier	Accipitrinae	0	0	0	0	1
Buteo magnirostris	Roadside hawk	Accipitrinae	5	0	14	0	1
Aramus guarauna	Limpkin	Aramidae	0	0	1	0	0
Vanellus chilensis	Southern lapwing	Charadriidae	19	219	16	6	95
Himantopus mexicanus	Black-necked stilt	Recurvirostridae	0	3	0	0	0
Gallinago paraguaiae	South american snipe	Scolopacidae	0	1	0	0	0
Larus maculipennis	Brown-hooded gull	Laridae	0	34	0	6	0
Columba livia*	Rock pigeon	Columbidae	0	0	0	83	0
Patagioenas picazuro	Picazuro pigeon	Columbidae	6	4	64	6	11
Patagioenas maculosa	Spot-winged pigeon	Columbidae	1	1	0	31	0
Leptotila verreauxi*	White-tipped dove	Columbidae	0	0	11	0	0
Zenaida auriculata	Eared dove	Columbidae	82	81	26	321	21
Guira guira	Guira cuckoo	Cuculidae	1	9	0	0	10
Tapera naevia	Striped cuckoo	Cuculidae	8	0	0	0	0
Athene cunicularia	Burrowing owl	Strigidae	0	7	0	0	4
Podager nacunda	Nacunda nighthawk	Caprimulgidae	0	2	0	0	1
Chlorostilbon lucidus	Glittering-bellied emerald	Trochilidae	0	0	1	5	0
Hylocharis chrysura	Gilded hummingbird	Trochilidae	0	0	2	0	0
Melanerpes candidus*	White woodpecker	Picidae	0	0	1	0	0
Colaptes melanochloros*	Green-barred woodpecker	Picidae	0	0	3	0	0
Scientific name	Common name	Family	NH	CP	TP	US	CF
Colaptes campestris	Field flicker	Picidae	2	7	0	0	2
Caracara plancus	Southern caracara	Falconidae	0	4	1	0	2
Milvago chimango	Chimango caracara	Falconidae	12	15	19	5	13
Falco sparverius	American krestel	Falconidae	1	3	0	0	0
Myiopsitta monachus	Monk parakeet	Psittacidae	2	46	12	1	40
Thamnophilus caerulescens*	Variable antshrike	Thamnophilidae	0	0	1	0	0
Lepidocolaptes angustirostris*	Narrow-billed woodcreeper	Furnariidae	3	0	4	0	0
Furnarius rufus	Rufous hornero	Furnariidae	3	29	16	51	23
Phacellodomus striaticollis	Freckle-breasted thornbird	Furnariidae	13	1	0	0	1
Anumbius annumbi	Firewood-gatherer	Furnariidae	0	1	0	0	1
Synallaxis albescens	Pale-breasted spinetail	Furnariidae	0	1	0	0	0
Synallaxis frontalis*	Sooty-fronted spinetail	Furnariidae	1	0	0	0	0
Camptostoma obsoletum*	Southern beardless tyrannulet	Tyrannidae	0	0	1	0	0
Serpophaga subcristata*	White-crested tyrannnulet	Tyrannidae	0	0	5	1	1
Polystictus pectoralis	Bearded tachuri	Tyrannidae	1	0	0	0	0
Pseudocolopteryx flaviventris	Warbling doradito	Tyrannidae	2	0	0	0	0
Myiophobus fasciatus*	Bran-colored flycatcher	Tyrannidae	0	0	1	0	5
Hymenops perspicillatus	Spectacled tyrant	Tyrannidae	2	0	0	0	0
Xolmis cinereus	Gray monjita	Tyrannidae	5	2	0	0	0
Xolmis irupero	White monjita	Tyrannidae	0	0	0	0	1
Machetornis rixosa	Cattle tyrant	Tyrannidae	1	1	0	3	1
Tyrannus savana	Fork-tailed flycatcher	Tyrannidae	18	29	0	0	11
Pitangus sulphuratus	Great kiskadee	Tyrannidae	6	25	16	34	12
Myiodynastes maculatus*	Streaked flycatcher	Tyrannidae	0	0	3	0	0
Tyrannus melancholicus*	Tropical kingbird	Tyrannidae	0	1	0	0	0
Pygochelidon cyanoleuca	Blue-and-white swallow	Hirundinidae	0	0	0	5	0
Progne tapera	Brown-chested martin	Hirundinidae	0	0	1	0	1
Progne chalybea	Gray-breasted Martin	Hirundinidae	0	0	4	2	0
Tachycineta leucorrhoa	White-rumped swallow	Hirundinidae	1	17	0	1	6
Hirundo rustica	Barn swallow	Hirundinidae	0	10	0	0	0
Troglodytes aedon	House wren	Troglodytidae	2	5	43	11	0
Cistothorus platensis	Sedge wren	Troglodytidae	4	0	0	0	0
Polioptila dumicola*	Masked gnatcatcher	Polioptilidae	0	0	1	0	0
Turdus rufiventris	Rufous-bellied thrush	Turdidae	0	0	11	4	12
Turdus amaurochalinus*	Creamy-bellied thrush	Turdidae	0	3	2	0	0
Mimus saturninus	Chalk-browed mockingbird	Mimidae	1	4	0	2	1
Anthus lutescens	Yellowish pipit	Motacillidae	0	14	0	0	0
Anthus correndera	Correndera pipit	Motacillidae	0	4	0	0	0
Anthus hellmayri	Hellmayr's pipit	Motacillidae	2	16	0	0	0
Paroaria coronata	Red-crested cardinal	Thraupidae	0	1	0	0	0
Donacospiza albifrons	Long-tailed reed finch	Thraupidae	3	0	0	0	0
Scientific name	Common name	Family	NH	CP	TP	US	CF
Sicalis flaveola	Saffron yellow-finch	Thraupidae	0	0	0	0	1
Sicalis luteola	Grassland yellow-finch	Thraupidae	37	32	2	0	29
Embernagra platensis	Great pampa-finch	Thraupidae	17	0	0	0	0
Saltator aurantiirostris*	Golden-billed saltator	Incertae sedis	7	0	0	0	0
Aimophila strigiceps	Stripe-capped sparrow	Emberizidae	1	0	0	0	0
Ammodramus humeralis	Grassland sparrow	Emberizidae	7	10	0	0	14
Zonotrichia capensis	Rufous-collared sparrow	Emberizidae	8	34	59	9	47
Parula pitiayumi	Tropical parula	Parulidae	1	0	4	0	0
Pseudoleistes virescens	Brown-and-yellow marshbird	Icteridae	2	0	0	0	0
Agelaioides badius	Grayish baywing	Icteridae	0	1	0	0	0
Molothrus rufoaxillaris	Screaming cowbird	Icteridae	0	0	0	2	0
Molothrus bonariensis	Shiny cowbird	Icteridae	2	6	0	19	0
Sturnella superciliaris	White-browed meadowlark	Icteridae	0	15	0	0	7
Carduelis magellanica	Hooded siskin	Fringillidae	2	1	6	3	0
Passer domesticus*	House sparrow	Passeridae	0	2	0	290	0
